# Supplementary material for: Functional Integrity of Radical SAM Enzyme Dph1•Dph2 Requires Non-Canonical Cofactor Motifs with Tandem Cysteines
Source: Biomolecules. 2024 Apr 11;14(4):470. doi: 10.3390/biom14040470 (PMC11048331; doi:10.3390/biom14040470)
Supplement: Supplementary file 1 [file biomolecules-14-00470-s001.zip]

Archive with 1 entries (1 files):
- biomolecules-2955549-supplementary.pdf
